# Supplementary material for: Machine-learning crystal size distribution for volcanic stratigraphy correlation
Source: Sci Rep. 2024 Dec 30;14:31793. doi: 10.1038/s41598-024-82847-0 (PMC11685596; doi:10.1038/s41598-024-82847-0)
Supplement: Supplementary file 2 — Supplementary Material 2 [file 41598_2024_82847_MOESM2_ESM.xlsx]

## Sheet: Methods
SUMMARY OF XRF ANALYSIS (X-Ray Fluorescence Analysis)
Centre for Ore Deposit and Earth Sciences (CODES) Analytical Laboratories, University of Tasmania
Instrument		PANalytical Axios Advanced X-Ray Spectrometer
X-Ray Tubes:		4kW max. Rh anode end window.
Elements analysed: F, Na, Mg, Al, Si, P, S, K, Ca, Ti, Mn, Fe and trace elements
Crystals:			PX-10, LiF 220, PX-1 (for F, Na and Mg), curved PE002, curved Ge111
Collimators:		Coarse (0.7mm), fine (0.3mm) and high resolution (0.15mm)
Detectors:		Gas flow proportional counter with P10 gas (10% methane in
	argon), sealed Xe Duplex and Scintillation Counter.
Sample Changer:		PANalytical X-Y sample changer with capacity for 96 fusion discs and 64 pills.
Sample Preparation
Major Elements:	32mm fusion discs prepared at 1100 degrees C in 5%Au/95%Pt crucibles
0.600g sample, 5.400g 12-22 Flux (Lithium Tetraborate-Metaborate mix), 0.0606g LiNO3 for silicates. Platinum/5% gold moulds used for cooling.
Sulphide bearing samples have a different mix with more LiNO3 as oxidising agent and the mix is pre-ignited at 700 degrees C for 10 minutes.
Corrections
Corrections for mass absorption are calculated using PANalytical Super-Q software with its Classic calibration model and alpha coefficients. In house inter-element corrections are also applied. PANalytical ProTrace and Compton scattering can also be used for many trace elements.
Calibration
Pure element oxide mixes in pure silica, along with International and Tasmanian reference rocks are used. Numerous checks of reference rocks and pure silica blanks are run with each program.
References
Robinson P. 2003. XRF analysis of flux-fused discs. Geoanalysis 2003, The 5th International Conference on the Analysis of Geological and Environmental Materials, Abstracts, p90.
Watson J.S. 1996. Fast, Simple Method of Powder Pellet Preparation for X-Ray Fluorescence Analysis. X-Ray Spectrometry, 25, 173-174.

## Sheet: IP100_ XRF-Majors
CODES OCTOBER 2022	XRF Major elements and LOI by Paul Olin and Kate Jenkins
XRF MAJOR ELEMENTS
PANalytical Axios
Results quantitative - MAJORS 21
Selected archive:	MAJORS 21
Sample name	CODES #	Type	Application	Meas. date/time	Sum	SiO2	TiO2	Al2O3	Fe2O3	MnO	MgO	CaO	Na2O	K2O	P2O5	L.O.I.		SO3
					(%)	(%)	(%)	(%)	(%)	(%)	(%)	(%)	(%)	(%)	(%)			(%)
BHD8-111m	IP100_01	R	MAJORS 21	2022-09-08 17:57:00	100.345	64.95	0.7	16.34	5.12	0.149	2.46	0.57	4.33	2.87	0.137	2.71872		0.061
BHD8-212m	IP100_02	R	MAJORS 21	2022-09-08 18:08:00	100.484	59.47	0.6	19.6	5.9	0.111	3.12	0.45	4.89	3	0.104	3.23901		0.014
BHD8-254m	IP100_03	R	MAJORS 21	2022-09-08 18:20:00	100.772	70.49	0.46	15.89	1.93	0.043	0.94	0.76	6.42	2.02	0.109	1.71004		0.02
BOC6-123m	IP100_04	R	MAJORS 21	2022-09-08 18:32:00	100.519	77.6	0.21	12.08	0.69	0.051	0.13	1.33	5.04	2.08	0.039	1.26893		0.002
BOC6-194m	IP100_05	R	MAJORS 21	2022-09-08 18:43:00	100.946	76.94	0.2	13.14	1.33	0.028	0.26	0.17	3.91	4.14	0.04	0.787676		0.028
BOC6-215m	IP100_06	R	MAJORS 21	2022-09-08 18:55:00	100.282	69.36	0.43	14.85	2.38	0.105	0.45	1.88	3.97	4.24	0.076	2.54106		0.021
BOC7-44m	IP100_07	R	MAJORS 21	2022-09-13 09:42:00	99.4842	43.79	0.46	22.25	19.02	0.506	3.16	0.38	4.25	0.88	0.037	4.7512		0.024
BPD88-77m	IP100_09	R	MAJORS 21	2022-09-13 10:05:00	100.456	73.38	0.6	13.62	2.73	0.111	0.33	2.31	4.21	1.24	0.177	1.74808		0.086
MAC4D-596m	IP100_10	R	MAJORS 21	2022-09-13 10:17:00	100.187	60.75	0.51	20.02	4.59	0.086	1.84	0.97	4.35	3.67	0.116	3.28516		0.871
MCH1-128m	IP100_11	R	MAJORS 21	2022-09-13 10:28:00	100.122	67.65	0.4	15.15	5.87	0.125	1.17	0.97	5.03	1.6	0.096	2.06139		0.106
MCH1-132m	IP100_12	R	MAJORS 21	2022-09-13 10:40:00	100.307	71.3	0.33	13.6	5.61	0.116	1.03	0.49	4.21	1.86	0.08	1.6813		0.018
MCH1-168m	IP100_13	R	MAJORS 21	2022-09-13 10:52:00	100.316	69.78	0.37	15.35	1.99	0.054	0.34	1.68	5.69	3.26	0.096	1.70606		0.126
WSP5-22m	IP100_14	R	MAJORS 21	2022-09-13 11:03:00	100.548	79.66	0.11	12.3	1.66	0.007	0.58	0.01	0.08	4.24	0.017	1.88425		0.005
WSP5-64m	IP100_15	R	MAJORS 21	2022-09-13 11:15:00	100.539	77.73	0.11	12.73	0.83	0.013	0.42	0.78	3.64	2.58	0.019	1.68696		0.071
WSP5-90m	IP100_16	R	MAJORS 21	2022-09-13 17:47:00	100.53	67.45	0.19	19.58	1.52	0.003	1.01	0.16	3.61	4.64	0.021	2.34563		0.026
WSP9-53m	IP100_17	R	MAJORS 21	2022-09-13 17:59:00	99.9516	72.5	0.11	12.76	1.72	0.046	0.96	2.57	1.09	4.6	0.017	3.57856		0.016
WSP9-107m	IP100_18	R	MAJORS 21	2022-09-13 18:10:00	99.6234	74.16	0.12	13.17	1.83	0.025	1.06	1.35	0.87	4.03	0.015	2.99338		0.004
WSP10-144m	IP100_19	R	MAJORS 21	2022-09-13 18:22:00	100.683	75.43	0.12	13.46	1.08	0.015	0.18	0.33	3.75	5.38	0.017	0.920967		0.01
WSP10-3m	IP100_20	R	MAJORS 21	2022-09-13 18:34:00	100.358	70.61	0.15	16.41	2.38	0.013	0.35	0.07	4.36	4.87	0.016	1.12865		0.014
WSP10-45m	IP100_21	R	MAJORS 21	2022-09-13 18:45:00	101.194	82.67	0.09	10.38	0.8	0.014	0.07	0.13	4.75	1.62	0.013	0.657235		0.018
WSP10-173m	IP100_22	R	MAJORS 21	2022-09-13 18:57:00	100.162	68.33	0.16	16.66	2.01	0.019	0.45	0.33	2.09	8.64	0.02	1.45269		0.008
YWS1-382m	IP100_23	R	MAJORS 21	2022-09-13 19:08:00	100.352	69.07	0.44	15.3	2.96	0.039	0.96	1.26	6.04	2.54	0.102	1.6409		0.062
YWS1-412m	IP100_24	R	MAJORS 21	2022-09-13 19:20:00	99.3759	67.84	0.5	15.2	3.47	0.055	1.46	2.53	2.08	3.87	0.111	2.25986		0.306
				LOD		0.058259	0.00170313	0.0227911	0.00383303	0.00191872	0.0114229	0.00552684	0.0139127	0.00440884	0.00181479			0.02
				LOQ	3x LOD	0.174777	0.00510939	0.0683734	0.0114991	0.00575617	0.0342688	0.0165805	0.0417381	0.0132265	0.00544437			0.005705

## Sheet: IP100__XRF-Traces
Sample Name	CODES Internal #	Sc	V	Co	Ni	Zn	Rb	Sr	Y	Zr	Nb	Mo	Cs	Ba	La	Ce	Pr	Nd	Sm	Eu	Gd	Tb	Dy	Ho	Er	Tm	Yb	Lu	Hf	Ta	Pb	Th	U		Analytical Uncertainty 1s PPM -->	Sc	V	Co	Ni	Zn	Rb	Sr	Y	Zr	Nb	Mo	Cs	Ba	La
		PPM	PPM	PPM	PPM	PPM	PPM	PPM	PPM	PPM	PPM	PPM	PPM	PPM	PPM	PPM	PPM	PPM	PPM	PPM	PPM	PPM	PPM	PPM	PPM	PPM	PPM	PPM	PPM	PPM	PPM	PPM	PPM			± PPM	± PPM	± PPM	± PPM	± PPM	± PPM	± PPM	± PPM	± PPM	± PPM	± PPM	± PPM	± PPM	± PPM
BHD8-111m	IP100_01	17.2528	38.1897	9.38382	3.51386	79.594	88.265	180.064	37.0557	802.096	14.3593	0.782904	2.68615	2134.82	36.0782	77.5179	9.45158	38.1485	8.61477	1.87023	7.8462	1.18157	6.92719	1.36469	3.93665	0.613337	3.97724	0.63831	16.6637	0.963761	5.88218	24.6361	6.64491		BHD8-111m	0.109542	0.123399	0.0931415	0.0957001	0.717454	0.152299	0.554939	0.138023	1.33545	0.0640679	0.0409245	0.0161539	5.45898	0.102298
BHD8-212m	IP100_02	11.8289	41.3596	6.55834	2.61111	65.8407	117.218	221.091	34.601	575.319	16.3753	2.08342	5.53622	1128.21	66.6922	131.757	14.4618	50.6194	9.54732	1.89834	7.74812	1.17008	6.90396	1.34533	3.78033	0.578735	3.76856	0.592981	13.2152	1.10308	3.14363	31.406	8.08749		BHD8-212m	0.100081	0.217006	0.805845	0.107011	0.443039	0.296126	0.707434	0.169745	1.75118	0.0745863	0.0637392	0.0246095	3.8384	0.179633
BHD8-254m	IP100_03	7.58775	30.7778	14.8867	6.9603	32.4653	50.9776	90.6742	32.8215	225.104	13.4924	3.25128	1.22054	573.944	12.863	27.5194	3.14919	11.7893	2.54237	0.501997	3.1437	0.66141	4.91335	1.13757	3.62081	0.587756	3.72777	0.588491	6.01541	0.885764	2.30231	15.5002	4.43728		BHD8-254m	0.129947	0.224402	0.30944	3.82913	0.767156	0.553474	0.350445	0.302354	1.18813	0.0926753	0.13568	0.0339913	1.32286	0.103332
BOC6-123m	IP100_04	4.36096	9.77442	37.1769	11.8554	29.1848	53.1607	230.623	21.9863	148.442	8.65161	0.554367	0.87564	1922.31	17.191	40.348	4.54394	16.4904	3.65952	0.73043	3.14518	0.584383	3.49613	0.765312	2.28584	0.354779	2.37166	0.378521	4.214	0.659944	11.5203	14.2438	3.95668		BOC6-123m	0.0779987	0.127588	2.33009	3.77414	0.602862	0.353344	0.674136	0.073447	0.323032	0.0730274	0.0492008	0.0169458	4.97806	0.12212
BOC6-194m	IP100_05	2.72108	9.19447	35.6715	11.1303	46.5196	117.826	129.46	22.5806	196.09	12.7088	0.892917	1.6821	1424.6	47.7368	99.4242	10.2727	33.9209	5.49505	1.13784	4.14495	0.680113	3.83352	0.822098	2.31366	0.39136	2.53078	0.405079	5.38439	0.870056	7.53853	24.6999	6.31861		BOC6-194m	0.0482765	0.164162	3.17908	3.26671	7.61756	0.525401	0.589563	0.164509	0.661075	0.0917135	0.199271	0.0158334	5.4692	0.146123
BOC6-215m	IP100_06	7.36124	27.0437	11.7628	2.36977	108.334	102.292	242.58	29.105	431.892	12.7318	1.02576	3.2895	1654.87	60.7939	118.784	12.9945	44.7328	7.86138	1.60526	6.07428	0.931326	5.24623	1.05181	3.04284	0.478372	3.0419	0.488061	9.99348	0.831116	4.06387	23.8855	6.16105		BOC6-215m	0.0913079	0.143275	0.0754713	0.137642	1.0536	0.417581	0.523893	0.123044	0.910928	0.103626	0.051187	0.0348426	2.60483	0.12561
BOC7-44m	IP100_07	7.4503	27.302	6.06743	12.2194	646.049	30.72	301.817	34.813	319.303	18.5888	1.13692	2.06303	228.585	89.5057	177.936	19.5312	67.7347	12.0291	4.46954	9.44207	1.39914	7.68829	1.41836	3.92475	0.602977	3.9645	0.620975	8.07245	1.11264	7.0742	29.4363	6.91913		BOC7-44m	0.0568711	0.145891	0.0633393	0.260164	1.21563	0.114029	0.71185	0.076762	0.9157	0.042588	0.0499989	0.0141898	0.551242	0.186614
BPD88-77m	IP100_09	7.32238	26.295	14.3643	2.87552	114.579	47.6889	466.677	29.1136	178.188	9.57353	2.52594	2.57635	749.483	53.083	104.384	11.846	43.6349	8.14269	1.97156	6.87582	1.02185	5.76075	1.13836	3.14348	0.473422	2.93827	0.444728	4.66655	0.575314	39.1862	16.0972	4.11823		BPD88-77m	0.0718352	0.153368	2.07282	0.313933	0.615898	0.198901	1.06295	0.15276	0.431262	0.054433	0.0871977	0.019005	2.49279	0.171968
MAC4D-596m	IP100_10	22.4928	56.9067	15.4782	14.1525	86.6575	151.669	304.306	40.0296	281.454	14.8511	8.50652	3.45584	1025.63	113.781	206.06	21.3923	71.9399	11.6188	3.60513	8.6834	1.21938	7.01352	1.43595	4.07524	0.633244	4.09282	0.634082	6.8005	0.853637	11.2256	40.9648	11.3276		MAC4D-596m	0.168804	0.204786	4.91514	0.215487	0.565297	0.409378	0.548818	0.111225	0.879871	0.0528146	0.051914	0.0227769	2.34606	0.237638
MCH1-128m	IP100_11	12.6801	18.8517	10.5368	4.91653	39.6625	69.8377	199.419	41.3332	219.769	14.1888	0.836694	0.81891	786.082	56.075	106.561	11.7731	42.2095	7.82125	1.80332	6.64081	1.09195	7.28053	1.49108	4.09637	0.612804	3.93381	0.588327	5.76729	0.931395	3.81214	21.8684	5.26798		MCH1-128m	0.0962147	0.285896	0.0966549	0.267845	0.615213	0.229541	0.335567	0.145481	0.385902	0.0564478	0.0351119	0.0112449	1.44942	0.0936233
MCH1-132m	IP100_12	11.3845	17.5921	7.94459	6.48182	74.4255	74.8789	126.49	29.0747	191.53	12.3304	0.349167	0.796928	962.549	35.05	68.3449	7.66219	27.3185	5.09024	1.21103	4.54768	0.72809	4.81077	1.04432	3.10548	0.486506	3.1097	0.486433	5.06737	0.810043	2.55614	18.8201	5.65506		MCH1-132m	0.116643	0.187559	0.120521	1.71494	0.622186	0.811802	0.254405	0.0900053	0.44203	0.0845954	0.0270674	0.0110275	2.04296	0.0854312
MCH1-168m	IP100_13	13.2805	18.813	14.4755	3.22951	21.7669	87.6171	215.758	35.8172	216.457	14.5659	3.70776	0.614234	1762.57	74.1191	142.707	15.5465	55.0672	9.67547	2.25711	7.80472	1.16023	6.81697	1.36237	3.77766	0.57415	3.84152	0.59554	5.71174	0.941806	3.34814	22.1482	5.59789		MCH1-168m	0.187327	0.180466	0.44472	0.488231	0.899756	1.78073	0.433374	0.17227	1.0286	0.132594	0.138015	0.047324	4.80477	0.296573
WSP5-22m	IP100_14	1.77814	11.7692	13.7083	8.24026	141.446	338.725	9.23337	23.2291	101.856	10.5508	0.90865	7.30417	460.689	46.8038	84.7921	8.98782	28.8201	4.77899	0.626039	3.76737	0.626165	3.76579	0.794704	2.41853	0.418149	2.79623	0.432903	3.50382	1.02936	7.55505	27.5135	8.25389		WSP5-22m	0.0567735	4.23719	2.25135	2.80979	2.56954	1.64699	0.386141	0.165466	0.556142	0.169668	0.0712659	0.103753	1.50846	0.145936
WSP5-64m	IP100_15	1.73412	11.1578	18.7139	4.88016	64.0841	133.209	219.783	22.7346	104.176	9.87491	0.420722	5.74663	860.289	56.5423	108.027	10.7401	33.9006	5.63205	0.941064	4.48988	0.695617	3.88858	0.786975	2.38499	0.400796	2.69289	0.441638	3.6882	1.00593	11.6752	27.7657	7.06149		WSP5-64m	0.0382729	0.392667	2.43508	0.451295	0.94132	0.548292	0.730236	0.132578	0.417746	0.11321	0.0514189	0.0607167	3.17265	0.191467
WSP5-90m	IP100_16	2.51218	8.26497	14.3838	6.99804	63.6219	235.392	214.741	31.4487	181.905	16.6743	0.295166	9.77512	1569.19	70.152	138.698	13.656	43.1864	7.17523	1.1158	5.67302	0.984017	5.7791	1.15339	3.55309	0.586098	4.06968	0.636756	6.00856	1.60587	10.75	42.3212	12.4259		WSP5-90m	0.0837018	0.189502	3.6343	3.00554	0.882055	0.556076	0.743037	0.187127	0.891521	0.127957	0.0311112	0.076795	5.41943	0.190312
WSP9-53m	IP100_17	1.81251	7.47704	13.1479	6.93912	29.2979	302.458	193.029	23.8437	105.42	10.4875	0.495288	9.02932	494.946	52.7326	100.206	9.98418	31.2558	5.38802	0.723255	4.02982	0.681746	3.98919	0.801361	2.34264	0.389244	2.57138	0.390652	3.75011	1.00971	9.83258	28.062	7.78412		WSP9-53m	0.0257539	0.159924	4.99296	3.37398	0.868529	1.42433	0.611375	0.123687	0.253892	0.134924	0.0578647	1.1118	1.52932	0.172664
WSP9-107m	IP100_18	1.76802	7.95213	13.0417	8.80117	47.8098	324.941	101.615	24.265	109.318	11.3675	0.441941	9.09004	363.756	55.498	106.512	10.6393	33.1229	5.53695	0.731413	4.33989	0.664466	4.14441	0.835863	2.56134	0.429076	2.94454	0.478191	3.79132	1.10373	3.93579	29.8492	9.7134		WSP9-107m	0.0649669	0.306925	3.00917	4.25166	1.27857	1.44035	0.441219	0.199455	0.481663	0.120932	0.0663	0.0834974	1.95116	0.223085
WSP10-144m	IP100_19	1.84274	7.86525	30.3725	9.7686	35.9915	174.696	204.125	24.8441	102.516	11.1391	0.467134	2.80377	1210.32	58.3674	107.931	10.6976	33.8215	5.51917	0.777139	4.35916	0.712036	4.22503	0.894297	2.66496	0.422576	2.81616	0.485156	3.58232	1.07719	14.7516	28.1326	7.31777		WSP10-144m	0.244032	0.170056	3.31676	3.07475	1.92282	0.833056	0.610665	0.0984007	0.393371	0.0551827	0.0427188	0.0344972	4.04041	0.10869
WSP10-3m	IP100_20	2.21545	7.53347	9.23716	3.57827	47.5175	216.476	206.583	29.8594	147.47	14.1678	0.422719	4.07702	1389.95	63.0961	120.571	12.0628	37.975	6.30747	0.950332	4.96279	0.795841	5.05768	1.02915	3.20813	0.533153	3.67465	0.575852	5.2227	1.45476	11.1501	40.1361	8.74897		WSP10-3m	0.0707002	0.161014	0.293333	1.37298	1.04196	2.943	0.663853	0.256569	0.85933	0.119884	0.0393647	0.084487	4.09049	0.22938
WSP10-45m	IP100_21	1.29863	7.45637	61.359	25.7243	30.679	57.1717	105.044	20.3382	84.6742	8.76778	0.636529	1.16489	330.613	31.2057	62.4498	6.29487	20.0359	3.48161	0.505346	3.02375	0.521785	3.19274	0.73327	2.1426	0.379645	2.46002	0.378245	3.24259	0.922506	6.55408	23.1803	7.12138		WSP10-45m	0.0962374	0.108999	11.0549	5.25859	1.339	0.641999	0.583196	0.136868	0.575556	0.0994509	0.0273376	0.0755044	1.58422	0.134321
WSP10-173m	IP100_22	2.33291	8.72182	15.7655	3.48027	61.6746	304.355	162.825	29.0708	146.622	14.5488	0.37698	10.7387	1213.9	66.5002	132.874	13.2597	41.4481	6.65694	0.999632	5.06802	0.794325	4.98728	1.06788	3.4748	0.540454	3.60471	0.562251	4.9792	1.43646	8.1516	37.7061	10.4919		WSP10-173m	0.0858208	0.250155	1.96543	1.42026	0.750039	1.33366	0.446282	0.180975	0.757687	0.150141	0.0402618	0.530767	4.53418	0.154908
YWS1-382m	IP100_23	8.6057	52.4773	11.8142	2.05918	51.2131	53.0965	173.38	26.2164	222.78	11.985	0.257275	1.07534	1162.16	46.1899	93.6556	10.5608	38.0577	7.1516	1.28357	5.74014	0.850785	4.87898	0.972677	2.85981	0.462082	2.97486	0.473496	6.14681	0.911477	18.9448	21.064	4.49816		YWS1-382m	0.0936315	0.3815	0.169168	0.160937	0.430926	0.1656	0.477483	0.121994	0.440578	0.0757819	0.0287811	0.0136506	2.94094	0.156891
YWS1-412m	IP100_24	10.5793	48.6511	6.9885	2.69704	85.2888	171.267	326.863	36.3106	253.816	12.5042	0.374869	5.04901	1391.24	51.4257	104.481	11.8752	43.8847	8.3434	1.78685	7.3071	1.08065	6.70456	1.36121	3.92814	0.625508	4.01102	0.624252	6.69901	0.975076	5.52607	20.8103	5.56903		YWS1-412m	0.0806479	0.275767	0.110513	0.102099	0.431446	0.241365	0.570865	0.174802	0.351668	0.060263	0.0456293	0.0481291	2.56955	0.0884512
[truncated: 51 more columns]
